# Supplementary material for: Indolocarbazoles with Sterically Unrestricted Electron-Accepting Anchors Showcasing Aggregation-Induced Thermally Activated Delayed Mechanoluminescence for Host-Free Organic Light-Emitting Diodes
Source: Molecules. 2023 Aug 11;28(16):5999. doi: 10.3390/molecules28165999 (PMC10457976; doi:10.3390/molecules28165999)
Supplement: Supplementary file 1 [file molecules-28-05999-s001.zip]

Archive with 1 entries (1 files):
- molecules-2527215-supplementary.pdf
